# Supplementary material for: Prediction of STN-DBS for Parkinson’s disease by uric acid-related brain function connectivity: A machine learning study based on resting state function MRI
Source: Front Aging Neurosci. 2023 Feb 7;15:1105107. doi: 10.3389/fnagi.2023.1105107 (PMC9941535; doi:10.3389/fnagi.2023.1105107)
Supplement: Supplementary file 1 [file Table_1.XLSX]

## Sheet: Sheet1
SIG	Brain region	Brain region number
1	Precentral_L	1
2	Precentral_R	2
3	Frontal_Sup_2_L	3
4	Frontal_Sup_2_R	4
5	Frontal_Mid_2_L	5
6	Frontal_Mid_2_R	6
7	Frontal_Inf_Oper_L	7
8	Frontal_Inf_Oper_R	8
9	Frontal_Inf_Tri_L	9
10	Frontal_Inf_Tri_R	10
11	Frontal_Inf_Orb_2_L	11
12	Frontal_Inf_Orb_2_R	12
13	Rolandic_Oper_L	13
14	Rolandic_Oper_R	14
15	Supp_Motor_Area_L	15
16	Supp_Motor_Area_R	16
17	Olfactory_L	17
18	Olfactory_R	18
19	Frontal_Sup_Medial_L	19
20	Frontal_Sup_Medial_R	20
21	Frontal_Med_Orb_L	21
22	Frontal_Med_Orb_R	22
23	Rectus_L	23
24	Rectus_R	24
25	OFCmed_L	25
26	OFCmed_R	26
27	OFCant_L	27
28	OFCant_R	28
29	OFCpost_L	29
30	OFCpost_R	30
31	OFClat_L	31
32	OFClat_R	32
33	Insula_L	33
34	Insula_R	34
