# Supplementary material for: Prediction of STN-DBS for Parkinson’s disease by uric acid-related brain function connectivity: A machine learning study based on resting state function MRI
Source: Front Aging Neurosci. 2023 Feb 7;15:1105107. doi: 10.3389/fnagi.2023.1105107 (PMC9941535; doi:10.3389/fnagi.2023.1105107)
Supplement: Supplementary file 2 [file Table_2.XLSX]

## Sheet: uricfmri
SIG	uric acid	improvement rate	gender	age	duration	age of onset	LED	H-Y	UPDRS-III med off	UPDRS-III med on	UPDRS-III med off postoperation	UPDRS-III med-on postoperation
sub_001	385.2	0.866667	2	63	3	60	300	3	60	40	30	8
sub_002	269.6	0.666667	1	64	8	56	750	4	63	33	39	21
sub_003	183.4	0.326923	2	53	9	44	300	4	52	27	73	35
sub_004	289.2	0.763636	2	60	10	50	550	4	55	23	33	13
sub_005	285.8	0.717949	1	70	13	57	600	5	78	48	93	22
sub_006	263.5	0.646154	2	55	10	45	500	4	65	29	66	23
sub_007	292.1	0.765957	2	52	6	46	800	3	47	20	48	11
sub_008	371.2	0.815385	1	65	10	55	400	3	65	31	50	12
sub_009	294	0.768116	1	41	2	39	200	3	69	35	37	16
sub_010	316.3	0.783784	2	49	4	45	525	2.5	37	14	30	8
sub_011	256.9	0.631579	2	57	18	39	900	3	57	27	62	21
sub_012	263.7	0.666667	2	61	4	57	600	3	48	20	41	16
sub_013	156.8	0.297872	1	69	6	63	812.5	3	47	28	57	33
sub_014	174.8	0.307692	2	69	11	58	300	3	52	30	84	36
sub_015	245.7	0.539683	2	69	15	54	850	3	63	33	62	29
sub_016	365.5	0.8125	1	56	8	48	537.5	2.5	48	31	41	9
sub_017	308.1	0.772727	2	50	7	43	825	3	44	18	39	10
sub_018	153.7	0.238095	1	66	9	57	900	3	42	11	52	32
sub_019	384.4	0.857143	2	63	10	53	475	3	49	31	30	7
sub_020	283.3	0.744186	1	48	8	40	600	3	43	20	25	11
sub_021	284.6	0.790698	1	56	8	48	425	2.5	43	21	27	9
sub_022	272.3	0.705882	1	61	15	46	1050	5	34	17	34	10
sub_023	373.1	0.822581	1	61	10	51	800	4	62	21	63	11
sub_024	382.8	0.84	1	64	16	48	500	4	75	48	56	12
sub_025	255.1	0.625	1	53	9	44	600	3	56	32	52	21
sub_026	238.9	0.5	1	54	11	43	600	4	78	38	53	39
sub_027	192.9	0.439394	1	62	16	46	950	5	66	38	67	37
sub_028	235.8	0.493151	2	73	9	64	250	4	73	52	78	37
sub_029	249.4	0.555556	2	55	6	49	500	4	72	43	69	32
sub_030	270.3	0.7	2	49	9	40	925	4	70	42	79	21
sub_031	262.3	0.631579	1	69	3	66	400	3	57	33	46	21
sub_032	253.1	0.58209	2	62	6	56	300	3	67	32	53	28
sub_033	564.5	0.974359	2	54	10	44	800	3	39	6	17	1
sub_034	457.8	0.956522	1	55	8	47	2600	4	69	37	24	3
sub_035	284.6	0.757576	2	46	4	42	200	3	66	31	65	16
sub_036	133.5	0.0444444	2	54	6	48	800	4	45	19	57	43
sub_037	279.2	0.730769	2	63	12	51	375	4	52	22	52	14
sub_038	427.6	0.898551	2	66	7	59	600	5	69	23	46	7
