# Supplementary material for: Prediction of STN-DBS for Parkinson’s disease by uric acid-related brain function connectivity: A machine learning study based on resting state function MRI
Source: Front Aging Neurosci. 2023 Feb 7;15:1105107. doi: 10.3389/fnagi.2023.1105107 (PMC9941535; doi:10.3389/fnagi.2023.1105107)
Supplement: Supplementary file 3 [file Table_3.XLSX]

## Sheet: Sheet1
SIG	Uric acid	gender	age
HCsub_002	420	2	54
NCsub_004	334	2	58
NCsub_005	471	2	66
NCsub_006	271.4	2	69
NCsub_008	387	2	65
NCsub_009	381	2	62
NCsub_012	433	2	44
NCsub_014	298	2	60
NCsub_017	323	2	72
NCsub_018	326	2	60
NCsub_019	353	2	69
NCsub_020	357	2	70
NCsub_021	266	2	53
NCsub_022	332	2	74
NCsub_023	273	2	63
NCsub_027	339	2	50
NCsub_029	309	2	74
HCsub_001	246	1	60
NCsub_003	366	1	64
NCsub_007	347	1	66
NCsub_010	275	1	66
NCsub_011	315	1	74
NCsub_013	275	1	63
NCsub_015	319	1	63
NCsub_016	294	1	71
NCsub_024	263	1	75
NCsub_025	333	1	46
NCsub_026	289	1	60
NCsub_028	324	1	64
NCsub_030	253	1	65
NCsub_031	459	1	61
NCsub_032	241	1	58
